# Supplementary material for: Chondroitin sulfate proteoglycan 4,6 sulfation regulates sympathetic nerve regeneration after myocardial infarction
Source: eLife. 2022 May 23;11:e78387. doi: 10.7554/eLife.78387 (PMC9197393; doi:10.7554/eLife.78387)
Supplement: Source data 1. [file elife-78387-data1.zip]

Archive with 105 entries (102 files):
- Western blot source data/
- Western blot source data/.DS_Store
- __MACOSX/Western blot source data/._.DS_Store
- Western blot source data/raw files/
- Western blot source data/WB band outlined/
- Western blot source data/raw files/Figure 6 - TH.tif
- __MACOSX/Western blot source data/raw files/._Figure 6 - TH.tif
- Western blot source data/raw files/Figure 5 - ponceau.tif
- __MACOSX/Western blot source data/raw files/._Figure 5 - ponceau.tif
- Western blot source data/raw files/Figure 6 - 4S-CS GAGs.tif
- __MACOSX/Western blot source data/raw files/._Figure 6 - 4S-CS GAGs.tif
- Western blot source data/raw files/Figure 5 - 6S-CS GAGs.tif
- __MACOSX/Western blot source data/raw files/._Figure 5 - 6S-CS GAGs.tif
- Western blot source data/raw files/Figure 6 - ponceau.tif
- __MACOSX/Western blot source data/raw files/._Figure 6 - ponceau.tif
- Western blot source data/raw files/.DS_Store
- __MACOSX/Western blot source data/raw files/._.DS_Store
- Western blot source data/raw files/Figure S1 - non-scar 6-sulfation.tiff
- __MACOSX/Western blot source data/raw files/._Figure S1 - non-scar 6-sulfation.tiff
- Western blot source data/raw files/Figure 5 - Galectin-3.tif
- __MACOSX/Western blot source data/raw files/._Figure 5 - Galectin-3.tif
- Western blot source data/raw files/Figure S1 - non-scar ponceau.tiff
- __MACOSX/Western blot source data/raw files/._Figure S1 - non-scar ponceau.tiff
- Western blot source data/raw files/Figure S1 - non-scar 4-sulfation.tiff
- __MACOSX/Western blot source data/raw files/._Figure S1 - non-scar 4-sulfation.tiff
- Western blot source data/raw files/Figure 5 - NG2.tif
- __MACOSX/Western blot source data/raw files/._Figure 5 - NG2.tif
- Western blot source data/raw files/Figure S3 - CHST15.png
- __MACOSX/Western blot source data/raw files/._Figure S3 - CHST15.png
- Western blot source data/raw files/Figure 1 - ponceau.png
- __MACOSX/Western blot source data/raw files/._Figure 1 - ponceau.png
- Western blot source data/raw files/Figure 1 - 6S-CS GAGs.png
- __MACOSX/Western blot source data/raw files/._Figure 1 - 6S-CS GAGs.png
- Western blot source data/raw files/Figure 1 - 4S-CS GAGs.png
- __MACOSX/Western blot source data/raw files/._Figure 1 - 4S-CS GAGs.png
- Western blot source data/raw files/Figure 4 - CHST15 ponceau.tif
- __MACOSX/Western blot source data/raw files/._Figure 4 - CHST15 ponceau.tif
- Western blot source data/raw files/Figure 4 -ponceau.tif
- __MACOSX/Western blot source data/raw files/._Figure 4 -ponceau.tif
- Western blot source data/raw files/Figure 6 - NG2.tif
- __MACOSX/Western blot source data/raw files/._Figure 6 - NG2.tif
- Western blot source data/raw files/Figure 5 - NG2 ponceau.tif
- __MACOSX/Western blot source data/raw files/._Figure 5 - NG2 ponceau.tif
- Western blot source data/raw files/Figure 5 - 4S-CS GAGs.tif
- __MACOSX/Western blot source data/raw files/._Figure 5 - 4S-CS GAGs.tif
- Western blot source data/raw files/Figure 4 ARSB.tif
- __MACOSX/Western blot source data/raw files/._Figure 4 ARSB.tif
- Western blot source data/raw files/Figure 4 - CHST15.tif
- __MACOSX/Western blot source data/raw files/._Figure 4 - CHST15.tif
- Western blot source data/raw files/Figure 6 - 6S-CS GAGs.tif
- __MACOSX/Western blot source data/raw files/._Figure 6 - 6S-CS GAGs.tif
- Western blot source data/raw files/Figure S3- ponceau CHST15.png
- __MACOSX/Western blot source data/raw files/._Figure S3- ponceau CHST15.png
- Western blot source data/raw files/Figure 4 - Ponceau.tif
- __MACOSX/Western blot source data/raw files/._Figure 4 - Ponceau.tif
- Western blot source data/WB band outlined/Figure 6 - TH.tif
- __MACOSX/Western blot source data/WB band outlined/._Figure 6 - TH.tif
- Western blot source data/WB band outlined/Figure 6 - 4S-CS GAGs.tif
- __MACOSX/Western blot source data/WB band outlined/._Figure 6 - 4S-CS GAGs.tif
- Western blot source data/WB band outlined/Figure 5 - 6S-CS GAGs.tif
- __MACOSX/Western blot source data/WB band outlined/._Figure 5 - 6S-CS GAGs.tif
- Western blot source data/WB band outlined/.DS_Store
- __MACOSX/Western blot source data/WB band outlined/._.DS_Store
- Western blot source data/WB band outlined/Figure S1 - non-scar 6-sulfation.tiff
- __MACOSX/Western blot source data/WB band outlined/._Figure S1 - non-scar 6-sulfation.tiff
- Western blot source data/WB band outlined/Figure 5 - NG2 and GAL ponceau.tif
- __MACOSX/Western blot source data/WB band outlined/._Figure 5 - NG2 and GAL ponceau.tif
- Western blot source data/WB band outlined/Figure 5 - Galectin-3.png
- __MACOSX/Western blot source data/WB band outlined/._Figure 5 - Galectin-3.png
- Western blot source data/WB band outlined/Figure S1 - non-scar ponceau.tiff
- __MACOSX/Western blot source data/WB band outlined/._Figure S1 - non-scar ponceau.tiff
- Western blot source data/WB band outlined/Figure 4 - ARSB.tif
- __MACOSX/Western blot source data/WB band outlined/._Figure 4 - ARSB.tif
- Western blot source data/WB band outlined/Figure S1 - non-scar 4-sulfation.tiff
- __MACOSX/Western blot source data/WB band outlined/._Figure S1 - non-scar 4-sulfation.tiff
- Western blot source data/WB band outlined/Figure 4 - CHST11-ARSB ponceau.tif
- __MACOSX/Western blot source data/WB band outlined/._Figure 4 - CHST11-ARSB ponceau.tif
- Western blot source data/WB band outlined/Figure 5 - NG2.tif
- __MACOSX/Western blot source data/WB band outlined/._Figure 5 - NG2.tif
- Western blot source data/WB band outlined/Figure S3 - CHST15.png
- __MACOSX/Western blot source data/WB band outlined/._Figure S3 - CHST15.png
- Western blot source data/WB band outlined/Figure 1 - ponceau.png
- __MACOSX/Western blot source data/WB band outlined/._Figure 1 - ponceau.png
- Western blot source data/WB band outlined/Figure 1 - 6S-CS GAG.png
- __MACOSX/Western blot source data/WB band outlined/._Figure 1 - 6S-CS GAG.png
- Western blot source data/WB band outlined/Figure 4 - CHST15 ponceau.tif
- __MACOSX/Western blot source data/WB band outlined/._Figure 4 - CHST15 ponceau.tif
- Western blot source data/WB band outlined/Figure 6 - NG2.tif
- __MACOSX/Western blot source data/WB band outlined/._Figure 6 - NG2.tif
- Western blot source data/WB band outlined/Figure 1 - 4S-CS GAG.png
- __MACOSX/Western blot source data/WB band outlined/._Figure 1 - 4S-CS GAG.png
- Western blot source data/WB band outlined/Figure 5 - 4S-CS GAGs.tif
- __MACOSX/Western blot source data/WB band outlined/._Figure 5 - 4S-CS GAGs.tif
- Western blot source data/WB band outlined/Figure 6 ponceau.tif
- __MACOSX/Western blot source data/WB band outlined/._Figure 6 ponceau.tif
- Western blot source data/WB band outlined/Figure 4 - CHST11.tif
- __MACOSX/Western blot source data/WB band outlined/._Figure 4 - CHST11.tif
- Western blot source data/WB band outlined/Figure 5 - CS-GAG ponceau.tif
- __MACOSX/Western blot source data/WB band outlined/._Figure 5 - CS-GAG ponceau.tif
- Western blot source data/WB band outlined/Figure 4 - CHST15.tif
- __MACOSX/Western blot source data/WB band outlined/._Figure 4 - CHST15.tif
- Western blot source data/WB band outlined/Figure 6 - 6S-CS GAGs.tif
- __MACOSX/Western blot source data/WB band outlined/._Figure 6 - 6S-CS GAGs.tif
- Western blot source data/WB band outlined/Figure S3- ponceau CHST15.png
- __MACOSX/Western blot source data/WB band outlined/._Figure S3- ponceau CHST15.png
